# Supplementary material for: Gene flow networks among American Aedes aegypti populations
Source: Evol Appl. 2012 Nov;5(7):664–76. doi: 10.1111/j.1752-4571.2012.00244.x (PMC3492893; doi:10.1111/j.1752-4571.2012.00244.x)
Supplement: Supplementary file 7 [file eva0005-0664-SD5.txt]

>Ae_agypti_ND4_NUMTS_1
GGGTCTATAATTTTGGCAGGTGTTTTATTAAAATTAGGAGGGTATGGTTTATTACGGGTATTTTCTTTAATGCAAGTTTTAGGTATAAAATTTAATTATATTTGAATCAGTATTAGTTTAATTGGAGGAGTTTTAGTTAGTTTAATTTGTTTATGACAAATAGATTTAAAGGCTTTAATTGCTTATTCTTCGGTTGCTCATATAGGGATTGTATTAAGAGGATTAATAACAATAACTTATTGAGGATTAAATGGGTCATATACTTTAATAATTGCTCATGGGTTATGTTCTTCTGGGTTATTTTGTTTGGCTAATATTTCTT
>Ae_agypti_ND4_NUMTS_2
GGGTCTATAATTTTGGCAGGTGTTTTATTAAAATTAGGAGGGTATGGTTTATTACGGGTATTTTCTTTAATGCAAGTTTTAGGTATGAAATTTAATTATATTTGAATCAGTATTAGTTTAATTGGAGGAGTTTTAGTTAGTTTAATTTGTTTATGACAAATAGATTTAAAGGCTTTAATTGCTTATTCTTCGGTTGCTCATATAGGGATTGTATTAAGAGGATTAATAACAATAACTTATTGAGGTTTAAATGGGTCATATACTTTAATAATTGCTCATGGGTTATGCTCTTCTGGGTTATTTTGTTTGGCTAATATTTCTT
>Ae_agypti_ND4_NUMTS_3
GGGTCTATAATTTTGGCAGGTGTTTTATTAAAATTAGGAGGGTATGGTTTATTACGGGTATTTTCTTTAATGCAAGTTTTAGGTATGAAATTTAATTATATTTGAATCAGTATTAGTTTAATTGGAGGAGTTTTAGTTAGTTTAATTTGTTTATGACAAATAGATTTAAAGGCTTTAATTGCTTATTCTTCGGTTGCTCATATAGGGATTGTATTAAGAGGATTAATAACAATAACTTATTGAGGATTAAATGGGTCATATACTTTAATAATTGCTCATGGGTTATGCTCTTCTGGGTTATTTTGTTTGGCTAATATTTCTT
>Ae_agypti_ND4_NUMTS_4
GGGTCTATAATTTTGGCAGGTGTTTTATTAAAATTAGGAGGGTATGGTTTATTACGGGTATTTTCTTTAATGCAAGTTTTAGGTATAAAATTTAATTATATTTGAATCAGTATTAGTTTAATTGGAGGAGTTTTAGTTAGTTTAATTTGTTTATGACAAATAGATTTAAAGGCTTTAATTGCTTATTCTTCGGTTGCTCATATAGGGATCGTATTAAGAGGATTAATAACAATAACTTATTGGGGATTAAACGGGTCATATACTTTAATAATTGCTCATGGGTTATGTTCTTCTGGGTTATTTTGTTTGGCTAATATTTCTT
>Ae_agypti_ND4_NUMTS_5
GGGTCTATAATTTTGGCAGGTGTTTTATTAAAATTAGGAGGGTATGGTTTATTACGGGTATTTTCTTTAATGCAAGTTTTAGGTATGAAATTTAATTATATTTGAATCAGTATTAGTTTAATTGGAGGAGTTTTAGTTAGTTTAATTTGTTTATGACAAATAGATTTAAAGGCTTTAATTGCTTATTCTTCGGTTGCTCATATAGGGATTGTATTAAGAGGATTAATAACAATAACTTATTGAGGTTTAAATGGGTCATATACTTTAATAATTGCTCATGGGTTATGCTCTTCTGGGTTATTTTGGTTGGCTAATATTTCTT
>Ae_agypti_ND4_NUMTS_6
GGGTCTATAATTTTGGCAGGTGTTTTATTAAAATTAGGAGGGTATGGTTTATTACGGGTATTTTCTTTAATGCAAGTTTTAGGTATAAAATTTAATTATATTTGAATTAGTATTAGTTTAATTGGAGGAGTTTTAGTTAGTTTAATTTGTTTATGACAAATAGATTTAAAGGCTTTAATTGCTTATTCTTCGGTTGCTCATATAGGGATTGTATTAAGAGGATTAATAACAATAACTTATTGGGGATTAAATGGGTCATATACTTTAATAATTGCTCATGGGTTATGTTCTTCTGGGTTATTTTGTTTGGCTAATATTTCTT
>Ae_agypti_ND4_NUMTS_7
GGGTCTATAATTTTGGCAGGTGTTTTATTAAAATTAGGAGGGTATGGTTTATTACGGGTATTTTCTTTAATGCAAGTTTTAGGTATAAAATTTAATTATATTTGAATCAGTATTAGTTTAATTGGAGGAGTTTTAGTTAGTTTAATTTGTTTATGACAAATAGATTTAAAGGCTTTAATTGCTTATTCTTCGGTTGCTCATATAGGGATTGTATTAAGAGGATTAATAACAATAACTTTTAGAGGGTTAAATGGGTCATATACTTTAATAATTGCTCATGGGTTATGTTCTTCTGGGTTATTTTGTTTGGCTAATATTTCTT
>Ae_agypti_ND4_NUMTS_8
GGGTCTATAATTTTGGCAGGTGTTTTATTAAAATTAGGAGGGTATGGTTTATTACGGGTATTTTCTTTAATGCAAGTTTTAGGTATAAAATTTAATTATATTTGAATCAGTATTAGTTTAATTGGAGGAGTTTTAGTTAGTTTAATTTGTTTATGACAAATAGATTTAAAGGCTTTAATTGCTTATTCTTCGGTTGCTCATATAGGGATTGTATTAAGAGGATTAATAACAATAACTTATTGGGGATTAAACGGGTCATATACTTTAATAATTGCTCATGGGTTATGTTCTTCTGGGTTATTTTGTTTGGCTAATATTTCTT
>Ae_agypti_ND4_NUMTS_9
GGGTCTATAATTTTGGCAGGTGTTTTATTAAAATTAGGAGGGTATGGTTTATTACGGGTATTTTCTTTAATGCAAGTTTTAGGTATAAAATTTAATTATATTTGAATCAGTATTAGTTTAATTGGAGGAGTTTTAGTTAGTTTAATTTGTTTATGACAAATAGATTTAAAGGCTTTAATTGCTTATTCTTCGGTTGCTCATATAGGGATTGTATTAAGAGGATTAATAACAATAACTTATTGAGGATTAAATGGGTCATATACTTTAATAATTGCTCATGGGTTATGGTCTTCTGGGTTATTTTGGTTGGCTAATATTTCTT
>Ae_agypti_ND4_NUMTS_10
GGGTCTATAATTTTGGCAGGTGTTTTATTAAAATTAGGAGGGTATGGCTTATTACGGGTATTTTCTTTAATGCAAGTTTTAGGTATAAAATTTAATTATATTTGAATCAGTATTAGTTTAATTGGAGGAGTTTTAGTTAGTTTAATTTGTTTATGACAAATAGATTTAAAGGCTTTAATTGCTTATTCTTCGGTTGCTCATATAGGGATTGTATTAAGAGGATTAATAACAATAACTTATTGAGGATTAAATGGGTCATATACTTTAATAATTGCTCATGGGTTATGTTCTTCTGGGTTATTTTGTTTGGCTAATATTTCTT
>Ae_agypti_ND4_NUMTS_11
GGGTCTATAATTTTGGCAGGTGTTTTATTAAAATTAGGAGGGTATGGTTTATTACGGGTATTTTCTTTAATGCAAGTTTTAGGTATAAAATTTAATTATATTTGAATCAGTATTAGTTTAATTGGAGGAGTTTTAGTTAGTTTAATTTGTTTATGACAAATAGATTTAAAGGCTTTAATTGCTTATTCTTCGGTTGCTCATATAGGGATTGTATTAAGAGGATTAATAACAATAACTTATTGAGGTTTAAATGGGTCATATACTTTAATAATTGCTCATGGGTTATGTTCTTCTGGGTTATTTTGTTTGGCTAATATTTCTT
>Ae_agypti_ND4_NUMTS_12
GGGTCTATAATTTTGGCAGGTGTTTTATTAAAATTAGGAGGGTATGGCTTATTACGGGTATTTTCTTTAATGCAAGTTTTAGGTATAAAATTTAATTATATTTGAATTAGTATTAGTTTAATTGGAGGAGTTTTAGTTAGTTTAATTTGTTTATGACAAATAGATTTAAAGGCTTTAATTGCTTATTCTTCGGTTGCTCATATAGGGATCGTATTAAGAGGATTAATAACAATAACTTATTGGGGATTAAATGGGTCATATACTTTAATAATTGCTCATGGGTTATGTTCTTCTGGGTTATTTTGTTTGGCTAATATTTCTT
>Ae_agypti_ND4_NUMTS_13
GGGTCTATAATTTTGGCAGGTGTTTTATTAAAATTAGGAGGGTATGGTTTATTACGGGTATTTTCTTTAATGCAAGTTTTAGGTATAAAATTTAATTATATTTGAATTAGTATTAGTTTAATTGGGGGAGTTTTAGTTAGTTTAATTTGTTTATGACAAATAGACTTAAAGGCTTTAATTGCTTATTCTTCGGTTGCTCATATAGGGATTGTATTAAGAGGATTAATAACAATAACTTATTGGGGATTAAATGGGTCATATACTTTAATAATTGCTCATGGGTTATGCTCTTCTGGGTTATTTTGTTTGGCTAATATTTCTT
>Ae_agypti_ND4_NUMTS_14
GGGTCTATAATTTTGGCAGGTGTTTTATTAAAATTAGGAGGGTATGGCTTATTACGGGTATTTTCTTTAATGCAAGTTTTAGGTATAAAATTTAATTATATTTGAATCAGTATTAGCTTAATTGGAGGAGTTTTAGTTAGTTTAATTTGTTTATGACAAATAGATTTAAAGGCTTTAATTGCTTATTCTTCAGTTGCTCATATAGGGATTGTATTAAGAGGATTAATAACAATAACTTATTGAGGTTTAAATGGGTCATATACTTTAATAATTGCTCATGGGTTATGCTCTTCTGGGTTATTTTGTTTGGCTAATATTTCTT
